# Supplementary material for: Functional Analysis of a Novel, Non-Canonical RPGR Splice Variant Causing X-Linked Retinitis Pigmentosa
Source: Genes (Basel). 2023 Apr 18;14(4):934. doi: 10.3390/genes14040934 (PMC10137330; doi:10.3390/genes14040934)
Supplement: Supplementary file 1 [file genes-14-00934-s001.zip]

Archive with 3 entries (3 files):
- Figure S1 Sequencing data and PCR analysis of transcripts.pdf
- Figure S2 Coverage of ORF15 in WES data.pdf
- supplemental methods and figure legends.pdf
